# Supplementary material for: IL6-mediated HCoV-host interactome regulatory network and GO/Pathway enrichment analysis
Source: PLoS Comput Biol. 2020 Sep 30;16(9):e1008238. doi: 10.1371/journal.pcbi.1008238 (PMC7561109; doi:10.1371/journal.pcbi.1008238)
Supplement: S1 Table — (CSV) [file pcbi.1008238.s001.csv]

TYPE	ID	NAME	EXTRA INFO
gene	23256	SCFD1	UniprotId: B7Z5N7, Aliases: C14orf163|RA410|SLY1|SLY1P|STXBP1L2, Map Location: B7Z5N7
TF	5701	PSMC2	UniprotId: A0A140VK70, Aliases: MSS1|Nbla10058|S7, Map Location: A0A140VK70
TF	7942	TFEB	UniprotId: A0A024RCY3, Aliases: ALPHATFEB|BHLHE35|TCFEB, Map Location: A0A024RCY3
gene	11344	TWF2	UniprotId: Q6IBS0, Aliases: A6RP|A6r|MSTP011|PTK9L, Map Location: Q6IBS0
gene	10652	YKT6	UniprotId: A4D2J0, Aliases: -, Map Location: A4D2J0
gene	3837	KPNB1	UniprotId: B7Z752, Aliases: IMB1|IPO1|IPOB|Impnb|NTF97, Map Location: B7Z752
gene	6811	STX5	UniprotId: B4DKR0, Aliases: SED5|STX5A, Map Location: B4DKR0
TF	6776	STAT5A	UniprotId: A8K6I5, Aliases: MGF|STAT5, Map Location: A8K6I5
gene	51187	RSL24D1	UniprotId: A0A024R5U8, Aliases: C15orf15|HRP-L30-iso|L30|RLP24|RPL24|RPL24L|TVAS3, Map Location: A0A024R5U8
gene	91452	ACBD5	UniprotId: B7Z2A7, Aliases: -, Map Location: B7Z2A7
TF	5245	PHB	UniprotId: A8K401, Aliases: HEL-215|HEL-S-54e|PHB1, Map Location: A8K401
TF	3725	JUN	UniprotId: P05412, Aliases: AP-1|AP1|c-Jun|p39, Map Location: P05412
TF	6774	STAT3	UniprotId: P40763, Aliases: ADMIO|ADMIO1|APRF|HIES, Map Location: P40763
gene	5499	PPP1CA	UniprotId: A0A140VJS9, Aliases: PP-1A|PP1A|PP1alpha|PPP1A, Map Location: A0A140VJS9
gene	92521	SPECC1	UniprotId: A0A024QYY9, Aliases: CYTSB|HCMOGT-1|HCMOGT1|NSP, Map Location: A0A024QYY9
TF	7514	XPO1	UniprotId: B3KWD0, Aliases: CRM1|emb|exp1, Map Location: B3KWD0
TF	7040	TGFB1	UniprotId: P01137, Aliases: CED|DPD1|LAP|TGFB|TGFbeta, Map Location: P01137
gene	10875	FGL2	UniprotId: A4D1B8, Aliases: T49|pT49, Map Location: A4D1B8
TF	4088	SMAD3	UniprotId: A0A024R5Z3, Aliases: HSPC193|HsT17436|JV15-2|LDS1C|LDS3|MADH3, Map Location: A0A024R5Z3
TF	689	BTF3	UniprotId: P20290, Aliases: BETA-NAC|BTF3a|BTF3b|NACB, Map Location: P20290
TF	22809	ATF5	UniprotId: A0A024QZG3, Aliases: ATFX|HMFN0395, Map Location: A0A024QZG3
gene	4539	ND4L	UniprotId: P03901, Aliases: MTND4L, Map Location: P03901
gene	4513	COX2	UniprotId: P00403, Aliases: COII|MTCO2, Map Location: P00403
gene	339390	CLEC4G	UniprotId: B7ZKQ2, Aliases: DTTR431|LP2698|LSECtin|UNQ431, Map Location: B7ZKQ2
gene	30835	CD209	UniprotId: B2R907, Aliases: CDSIGN|CLEC4L|DC-SIGN|DC-SIGN1, Map Location: B2R907
gene	10332	CLEC4M	UniprotId: B4E2Z5, Aliases: CD209L|CD299|DC-SIGN2|DC-SIGNR|DCSIGNR|HP10347|L-SIGN|LSIGN, Map Location: B4E2Z5
TF	3661	IRF3	UniprotId: E2GIM5, Aliases: IIAE7, Map Location: E2GIM5
gene	3838	KPNA2	UniprotId: P52292, Aliases: IPOA1|QIP2|RCH1|SRP1-alpha|SRP1alpha, Map Location: P52292
gene	6441	SFTPD	UniprotId: P35247, Aliases: COLEC7|PSP-D|SFTP4|SP-D, Map Location: P35247
gene	598	BCL2L1	UniprotId: A0A0S2Z3C5, Aliases: BCL-XL/S|BCL2L|BCLX|Bcl-X|PPP1R52, Map Location: A0A0S2Z3C5
gene	599	BCL2L2	UniprotId: Q92843, Aliases: BCL-W|BCL2-L-2|BCLW|PPP1R51, Map Location: Q92843
gene	4170	MCL1	UniprotId: A0A087WT64, Aliases: BCL2L3|EAT|MCL1-ES|MCL1L|MCL1S|Mcl-1|TM|bcl2-L-3|mcl1/EAT, Map Location: A0A087WT64
gene	597	BCL2A1	UniprotId: Q16548, Aliases: ACC-1|ACC-2|ACC1|ACC2|BCL2L5|BFL1|GRS|HBPA1, Map Location: Q16548
gene	596	BCL2	UniprotId: A0A024R2B3, Aliases: Bcl-2|PPP1R50, Map Location: A0A024R2B3
gene	6502	SKP2	UniprotId: A0A024R069, Aliases: FBL1|FBXL1|FLB1|p45, Map Location: A0A024R069
gene	3840	KPNA4	UniprotId: O00629, Aliases: IPOA3|QIP1|SRP3, Map Location: O00629
gene	8575	PRKRA	UniprotId: B4DJC7, Aliases: DYT16|HSD14|PACT|RAX, Map Location: B4DJC7
gene	928	CD9	UniprotId: A6NNI4, Aliases: BTCC-1|DRAP-27|MIC3|MRP-1|TSPAN-29|TSPAN29, Map Location: A6NNI4
gene	7113	TMPRSS2	UniprotId: O15393, Aliases: PP9284|PRSS10, Map Location: O15393
gene	290	ANPEP	UniprotId: A0A024RC61, Aliases: APN|CD13|GP150|LAP1|P150|PEPN, Map Location: A0A024RC61
gene	1803	DPP4	UniprotId: P27487, Aliases: ADABP|ADCP2|CD26|DPPIV|TP103, Map Location: P27487
gene	10492	SYNCRIP	UniprotId: B7Z645, Aliases: GRY-RBP|GRYRBP|HNRNPQ|HNRPQ1|NSAP1|PP68|hnRNP-Q, Map Location: B7Z645
gene	5725	PTBP1	UniprotId: P26599, Aliases: HNRNP-I|HNRNPI|HNRPI|PTB|PTB-1|PTB-T|PTB2|PTB3|PTB4|pPTB, Map Location: P26599
gene	634	CEACAM1	UniprotId: P13688, Aliases: BGP|BGP1|BGPI, Map Location: P13688
gene	85437	ZCRB1	UniprotId: A0A024R106, Aliases: MADP-1|MADP1|RBM36|SNRNP31|ZCCHC19, Map Location: A0A024R106
gene	59272	ACE2	UniprotId: Q9BYF1, Aliases: ACEH, Map Location: Q9BYF1
gene	302	ANXA2	UniprotId: A0A024R5Z7, Aliases: ANX2|ANX2L4|CAL1H|HEL-S-270|LIP2|LPC2|LPC2D|P36|PAP-IV, Map Location: A0A024R5Z7
gene	220988	HNRNPA3	UniprotId: B4DDB6, Aliases: 2610510D13Rik|D10S102|FBRNP|HNRPA3, Map Location: B4DDB6
gene	50	ACO2	UniprotId: Q99798, Aliases: ACONM|HEL-S-284|ICRD|OCA8|OPA9, Map Location: Q99798
gene	3337	DNAJB1	UniprotId: P25685, Aliases: HSPF1|Hdj1|Hsp40|RSPH16B|Sis1, Map Location: P25685
gene	3329	HSPD1	UniprotId: A0A024R3X4, Aliases: CPN60|GROEL|HLD4|HSP-60|HSP60|HSP65|HuCHA60|SPG13, Map Location: A0A024R3X4
gene	3313	HSPA9	UniprotId: P38646, Aliases: CRP40|CSA|EVPLS|GRP-75|GRP75|HEL-S-124m|HSPA9B|MOT|MOT2|MTHSP75|PBP74|SAAN|SIDBA4, Map Location: P38646
gene	9276	COPB2	UniprotId: P35606, Aliases: MCPH19|beta'-COP, Map Location: P35606
gene	23521	RPL13A	UniprotId: P40429, Aliases: L13A|TSTA1, Map Location: P40429
gene	3646	EIF3E	UniprotId: P60228, Aliases: EIF3-P48|EIF3S6|INT6|eIF3-p46, Map Location: P60228
gene	8668	EIF3I	UniprotId: Q13347, Aliases: EIF3S2|PRO2242|TRIP-1|TRIP1|eIF3-beta|eIF3-p36, Map Location: Q13347
gene	4836	NMT1	UniprotId: P30419, Aliases: NMT, Map Location: P30419
gene	128866	CHMP4B	UniprotId: Q9H444, Aliases: C20orf178|CHMP4A|CTPP3|CTRCT31|SNF7|SNF7-2|Shax1|VPS32B|Vps32-2|dJ553F4.4, Map Location: Q9H444
gene	8729	GBF1	UniprotId: Q92538, Aliases: ARF1GEF, Map Location: Q92538
TF	6241	RRM2	UniprotId: P31350, Aliases: R2|RR2|RR2M, Map Location: P31350
gene	3832	KIF11	UniprotId: P52732, Aliases: EG5|HKSP|KNSL1|MCLMR|TRIP5, Map Location: P52732
gene	5707	PSMD1	UniprotId: Q99460, Aliases: P112|Rpn2|S1, Map Location: Q99460
gene	6729	SRP54	UniprotId: P61011, Aliases: -, Map Location: P61011
gene	84955	NUDCD1	UniprotId: Q96RS6, Aliases: CML66|OVA66, Map Location: Q96RS6
gene	4666	NACA	UniprotId: A0A024RB41, Aliases: HSD48|NAC-alpha|NACA1|skNAC, Map Location: A0A024RB41
gene	51429	SNX9	UniprotId: Q9Y5X1, Aliases: SDP1|SH3PX1|SH3PXD3A|WISP, Map Location: Q9Y5X1
TF	4841	NONO	UniprotId: A0A0S2Z4Z9, Aliases: MRXS34|NMT55|NRB54|P54|P54NRB|PPP1R114, Map Location: A0A0S2Z4Z9
gene	2931	GSK3A	UniprotId: A0A024R0L5, Aliases: -, Map Location: A0A024R0L5
TF	2932	GSK3B	UniprotId: P49841, Aliases: -, Map Location: P49841
gene	26986	PABPC1	UniprotId: A0A024R9C1, Aliases: PAB1|PABP|PABP1|PABPC2|PABPL1, Map Location: A0A024R9C1
gene	8761	PABPC4	UniprotId: Q13310, Aliases: APP-1|APP1|PABP4|iPABP, Map Location: Q13310
gene	3178	HNRNPA1	UniprotId: A0A024RAZ7, Aliases: ALS19|ALS20|HNRPA1|HNRPA1L3|IBMPFD3|UP 1|hnRNP A1|hnRNP-A1, Map Location: A0A024RAZ7
TF	3181	HNRNPA2B1	UniprotId: P22626, Aliases: HNRNPA2|HNRNPB1|HNRPA2|HNRPA2B1|HNRPB1|IBMPFD2|RNPA2|SNRPB1, Map Location: P22626
TF	4869	NPM1	UniprotId: A0A0S2Z491, Aliases: B23|NPM, Map Location: A0A0S2Z491
gene	10146	G3BP1	UniprotId: Q13283, Aliases: G3BP|HDH-VIII, Map Location: Q13283
gene	9908	G3BP2	UniprotId: A0A024RDB2, Aliases: -, Map Location: A0A024RDB2
gene	6143	RPL19	UniprotId: J3KTE4, Aliases: L19, Map Location: J3KTE4
TF	142	PARP1	UniprotId: A0A024R3T8, Aliases: ADPRT|ADPRT 1|ADPRT1|ARTD1|PARP|PARP-1|PPOL|pADPRT-1, Map Location: A0A024R3T8
TF	4691	NCL	UniprotId: A0A024R4A0, Aliases: C23|Nsr1, Map Location: A0A024R4A0
gene	1653	DDX1	UniprotId: A3RJH1, Aliases: DBP-RB|UKVH5d, Map Location: A3RJH1
gene	23429	RYBP	UniprotId: Q8N488, Aliases: AAP1|APAP-1|DEDAF|YEAF1, Map Location: Q8N488
gene	5478	PPIA	UniprotId: P62937, Aliases: CYPA|CYPH|HEL-S-69p, Map Location: P62937
gene	408050	NOMO3	UniprotId: J3KN36, Aliases: Nomo, Map Location: J3KN36
gene	2280	FKBP1A	UniprotId: A0A087WTS4, Aliases: FKBP-12|FKBP-1A|FKBP1|FKBP12|PKC12|PKCI2|PPIASE, Map Location: A0A087WTS4
gene	9360	PPIG	UniprotId: Q13427, Aliases: CARS-Cyp|CYP|SCAF10|SRCyp, Map Location: Q13427
gene	4140	MARK3	UniprotId: P27448, Aliases: CTAK1|KP78|PAR1A|Par-1a, Map Location: P27448
gene	10465	PPIH	UniprotId: O43447, Aliases: CYP-20|CYPH|SnuCyp-20|USA-CYP, Map Location: O43447
gene	11123	RCAN3	UniprotId: A0A024RAH2, Aliases: DSCR1L2|MCIP3|RCN3|hRCN3, Map Location: A0A024RAH2
gene	9146	HGS	UniprotId: A0A0S2Z4R4, Aliases: HRS, Map Location: A0A0S2Z4R4
gene	7917	BAG6	UniprotId: A0A1U9X7A6, Aliases: BAG-6|BAT3|D6S52E|G3, Map Location: A0A1U9X7A6
gene	23564	DDAH2	UniprotId: O95865, Aliases: DDAH|DDAHII|G6a|HEL-S-277|NG30, Map Location: O95865
gene	819	CAMLG	UniprotId: P49069, Aliases: CAML|GET2, Map Location: P49069
gene	25978	CHMP2B	UniprotId: B2RE76, Aliases: ALS17|CHMP2.5|DMT1|VPS2-2|VPS2B, Map Location: B2RE76
gene	116841	SNAP47	UniprotId: A0A087X0B7, Aliases: C1orf142|ESFI5812|HEL-S-290|HEL170|SNAP-47|SVAP1, Map Location: A0A087X0B7
gene	23609	MKRN2	UniprotId: Q9H000, Aliases: HSPC070|RNF62, Map Location: Q9H000
gene	7177	TPSAB1	UniprotId: Q15661, Aliases: TPS1|TPS2|TPSB1, Map Location: Q15661
gene	710	SERPING1	UniprotId: E9KL26, Aliases: C1IN|C1INH|C1NH|HAE1|HAE2, Map Location: E9KL26
gene	7681	MKRN3	UniprotId: Q13064, Aliases: CPPB2|D15S9|RNF63|ZFP127|ZNF127, Map Location: Q13064
gene	5683	PSMA2	UniprotId: A0A024RA52, Aliases: HC3|MU|PMSA2|PSC2, Map Location: A0A024RA52
gene	81926	ABHD17A	UniprotId: Q96GS6, Aliases: C19orf27|FAM108A1, Map Location: Q96GS6
TF	5204	PFDN5	UniprotId: Q99471, Aliases: MM-1|MM1|PFD5, Map Location: Q99471
gene	57409	MIF4GD	UniprotId: A0A0S2Z5K9, Aliases: AD023|MIFD|SLIP1, Map Location: A0A0S2Z5K9
gene	4705	NDUFA10	UniprotId: A0A024R4B3, Aliases: CI-42KD|CI-42k, Map Location: A0A024R4B3
gene	79001	VKORC1	UniprotId: A0A0S2Z5X7, Aliases: EDTP308|MST134|MST576|VKCFD2|VKOR, Map Location: A0A0S2Z5X7
gene	81887	LAS1L	UniprotId: Q9Y4W2, Aliases: Las1-like|WTS|dJ475B7.2, Map Location: Q9Y4W2
TF	55506	H2AFY2	UniprotId: A0A024QZP6, Aliases: macroH2A2, Map Location: A0A024QZP6
gene	6224	RPS20	UniprotId: P60866, Aliases: S20|uS10, Map Location: P60866
TF	11200	CHEK2	UniprotId: O96017, Aliases: CDS1|CHK2|HuCds1|LFS2|PP1425|RAD53|hCds1, Map Location: O96017
TF	7013	TERF1	UniprotId: P54274, Aliases: PIN2|TRBF1|TRF|TRF1|hTRF1-AS|t-TRF1, Map Location: P54274
gene	10540	DCTN2	UniprotId: A8K8J9, Aliases: DCTN50|DYNAMITIN|HEL-S-77|RBP50, Map Location: A8K8J9
TF	1655	DDX5	UniprotId: J3KTA4, Aliases: G17P1|HLR1|HUMP68|p68, Map Location: J3KTA4
gene	119710	C11orf74	UniprotId: A8K468, Aliases: HEPIS|NWC, Map Location: A8K468
gene	8665	EIF3F	UniprotId: O00303, Aliases: EIF3S5|eIF3-p47, Map Location: O00303
TF	1915	EEF1A1	UniprotId: P68104, Aliases: CCS-3|CCS3|EE1A1|EEF-1|EEF1A|EF-Tu|EF1A|GRAF-1EF|HNGC:16303|LENG7|PTI1|eEF1A-1, Map Location: P68104
gene	857	CAV1	UniprotId: A0A024R757, Aliases: BSCL3|CGL3|LCCNS|MSTP085|PPH3|VIP21, Map Location: A0A024R757
TF	3551	IKBKB	UniprotId: O14920, Aliases: IKK-beta|IKK2|IKKB|IMD15|NFKBIKB, Map Location: O14920
TF	7329	UBE2I	UniprotId: A8K503, Aliases: C358B7.1|P18|UBC9, Map Location: A8K503
gene	6449	SGTA	UniprotId: O43765, Aliases: SGT|alphaSGT|hSGT, Map Location: O43765
gene	9550	ATP6V1G1	UniprotId: A0A024R883, Aliases: ATP6G|ATP6G1|ATP6GL|ATP6J|Vma10, Map Location: A0A024R883
Drug	CHEMBL3137309	Venetoclax	PubchemId: 49846579, PharmGKB: PA166153473, DrugBank: DB11581
Drug	CHEMBL443684	Navitoclax	PubchemId: 24978538, DrugBank: DB12340
Drug	CHEMBL1351	Carboplatin
Drug	CHEMBL92	Docetaxel	PubchemId: 148124, PharmGKB: PA449383, DrugBank: DB01248
Drug	CHEMBL53463	Doxorubicin	PubchemId: 31703, PharmGKB: PA449412, DrugBank: DB00997
Drug	CHEMBL1651906	Streptozotocin	PubchemId: 2733335
Drug	CHEMBL44657	Etoposide	PubchemId: 36462, PharmGKB: PA449552, DrugBank: DB00773
Drug	CHEMBL2107358	Obatoclax mesylate
Drug	CHEMBL490	Paroxetine	PubchemId: 43815, PharmGKB: PA450801, DrugBank: DB00715
Drug	CHEMBL1200660	Isosorbide	PubchemId: 12597, DrugBank: DB09401
Drug	CHEMBL1200826	Lithium carbonate	PubchemId: 11125
Drug	CHEMBL2103738	Lithium citrate hydrate	PubchemId: 2724118
Drug	CHEMBL3545157	Tideglusib	PubchemId: 11313622, DrugBank: DB12129
Drug	CHEMBL1969664	Azd-1080
Drug	CHEMBL362558	Ly-2090314	PubchemId: 10029385, DrugBank: DB11913
Drug	CHEMBL412142	Chir-99021	PubchemId: 9956119
Drug	CHEMBL44	Genistein	PubchemId: 5280961, PharmGKB: PA165109660, DrugBank: DB01645
miRNA	MIMAT0018186	hsa-miR-3912-3p	Precursor Id: MI0016416
miRNA	MIMAT0027036	hsa-miR-3912-5p	Precursor Id: MI0016416
miRNA	MIMAT0019888	hsa-miR-4751	Precursor Id: MI0017390
