# Supplementary material for: IL6-mediated HCoV-host interactome regulatory network and GO/Pathway enrichment analysis
Source: PLoS Comput Biol. 2020 Sep 30;16(9):e1008238. doi: 10.1371/journal.pcbi.1008238 (PMC7561109; doi:10.1371/journal.pcbi.1008238)
Supplement: S2 Table — (CSV) [file pcbi.1008238.s002.csv]

source_id	source_name	source_type	target_id	target_name	target_type	direction	action	db	PMID
22809	ATF5	tf	596	BCL2	gene	t->	Activation	TRRUST	21212266
22809	ATF5	gene	596	BCL2	gene	t-|		Pscan-Kulakovskiy2013	-1
22809	ATF5	gene	596	BCL2	gene	t-|		tf2DNA
3725	JUN	tf	598	BCL2L1	gene	t-t	Unknown	TRRUST	16911523
3725	JUN	gene	598	BCL2L1	gene	t-|		Pscan-Kulakovskiy2013	-1
3725	JUN	gene	598	BCL2L1	gene	t-|		tf2DNA
3725	JUN	gene	598	BCL2L1	gene	t-|		Pscan-Mathelier2014	-1
3725	JUN	gene	598	BCL2L1	gene	t-|		Pscan-Gerstein2012	-1
3725	JUN	tf	3725	JUN	gene	t->	Activation	TRRUST	9502786
3725	JUN	tf	3725	JUN	gene	t-t	Unknown	TRRUST	19671687
3725	JUN	gene	3725	JUN	gene	t-|		tf2DNA
3725	JUN	gene	3725	JUN	gene	t-|		Pscan-Gerstein2012	-1
3725	JUN	gene	3725	JUN	gene	-		MINT	7848298 25609649 10488148 8440710 21675959
3725	JUN	gene	3725	JUN	gene	-		IrefIndex	8816797
3725	JUN	gene	3725	JUN	gene	-		IrefIndex	12805554
3725	JUN	gene	3725	JUN	gene	-		IrefIndex	10488148
3725	JUN	gene	3725	JUN	gene	-		IrefIndex	15706351
3725	JUN	gene	3725	JUN	gene	-	direct interaction	IrefIndex	7848298
3725	JUN	gene	3725	JUN	gene	-	direct interaction	IrefIndex	10488148
3725	JUN	gene	3725	JUN	gene	-	direct interaction	IrefIndex	8440710
3725	JUN	gene	3725	JUN	gene	-	direct interaction	IrefIndex	21675959
3725	JUN	gene	3725	JUN	gene	-	direct interaction	IrefIndex	20102225
3725	JUN	gene	3725	JUN	gene	-		IrefIndex	11278640|12080089|1631061|16511568
3725	JUN	gene	3725	JUN	gene	-	direct interaction	IrefIndex	14681455
4869	NPM1	tf	22809	ATF5	gene	t-|	Repression	TRRUST	22528486
22809	ATF5	gene	4869	NPM1	gene	t->		Pscan-Kulakovskiy2013	-1
22809	ATF5	gene	4869	NPM1	gene	-	association	IrefIndex	22528486
142	PARP1	tf	596	BCL2	gene	t-|	Repression	TRRUST	20564216
142	PARP1	gene	596	BCL2	gene	-		IrefIndex	11790116
596	BCL2	gene	142	PARP1	gene	-		MINT	11790116
596	BCL2	gene	142	PARP1	gene	-	direct interaction	IrefIndex	11790116
142	PARP1	tf	3725	JUN	gene	t-t	Unknown	TRRUST	16026317
142	PARP1	tf	3725	JUN	tf	<.-.>	0004:affinity chromatography technology	TcoF DB	24636898
142	PARP1	tf	3725	JUN	tf	<.-.>	0006:anti bait coimmunoprecipitation	TcoF DB	25609649
142	PARP1	gene	3725	JUN	gene	-		MINT	24636898 25609649
142	PARP1	gene	3725	JUN	gene	-	physical association	IrefIndex	24636898
3725	JUN	tf	142	PARP1	tf	<.-.>	0004:affinity chromatography technology	TcoF DB	24636898
3725	JUN	tf	142	PARP1	tf	<.-.>	0006:anti bait coimmunoprecipitation	TcoF DB	25609649
3725	JUN	gene	142	PARP1	gene	t-|		Pscan-Kulakovskiy2013	-1
3725	JUN	gene	142	PARP1	gene	t-|		tf2DNA
3725	JUN	gene	142	PARP1	gene	t-|		Pscan-Gerstein2012	-1
4088	SMAD3	tf	3725	JUN	gene	t-t	Unknown	TRRUST	10022869
4088	SMAD3	tf	3725	JUN	tf	<.-.>	0018:two hybrid	TcoF DB	9732876
4088	SMAD3	tf	3725	JUN	tf	<.-.>	0004:affinity chromatography technology	TcoF DB	9732876
4088	SMAD3	tf	3725	JUN	tf	<.-.>	0096:pull down	TcoF DB	9732876
4088	SMAD3	tf	3725	JUN	tf	<.-.>	0004:affinity chromatography technology	TcoF DB	10903323
4088	SMAD3	tf	3725	JUN	tf	<.-.>	0096:pull down	TcoF DB	10220381
4088	SMAD3	tf	3725	JUN	tf	<.-.>	0096:pull down	TcoF DB	11306568
4088	SMAD3	tf	3725	JUN	tf	<.-.>	0004:affinity chromatography technology	TcoF DB	21829441
4088	SMAD3	gene	3725	JUN	gene	t-|		Pscan-Kulakovskiy2013	-1
4088	SMAD3	gene	3725	JUN	gene	t-|		PScan-Jolma2013	-1
4088	SMAD3	gene	3725	JUN	gene	-		MINT	11306568 9732876 10220381 21829441 10903323
4088	SMAD3	gene	3725	JUN	gene	-	direct interaction	IrefIndex	9732876
4088	SMAD3	gene	3725	JUN	gene	-	physical association	IrefIndex	9732876
4088	SMAD3	gene	3725	JUN	gene	-	direct interaction	IrefIndex	10220381
4088	SMAD3	gene	3725	JUN	gene	-	physical association	IrefIndex	10903323
4088	SMAD3	gene	3725	JUN	gene	-	direct interaction	IrefIndex	11306568
4088	SMAD3	gene	3725	JUN	gene	-	physical association	IrefIndex	21829441
4088	SMAD3	gene	3725	JUN	gene	-	association	IrefIndex	9732876
4088	SMAD3	gene	3725	JUN	gene	-		IrefIndex	9732876
4088	SMAD3	gene	3725	JUN	gene	->	Reverse(complex; expression regulated by; input; reaction)	FisinGene
3725	JUN	tf	4088	SMAD3	tf	<.-.>	0018:two hybrid	TcoF DB	9732876
3725	JUN	tf	4088	SMAD3	tf	<.-.>	0004:affinity chromatography technology	TcoF DB	9732876
3725	JUN	tf	4088	SMAD3	tf	<.-.>	0096:pull down	TcoF DB	9732876
3725	JUN	tf	4088	SMAD3	tf	<.-.>	0004:affinity chromatography technology	TcoF DB	10903323
3725	JUN	tf	4088	SMAD3	tf	<.-.>	0096:pull down	TcoF DB	10220381
3725	JUN	tf	4088	SMAD3	tf	<.-.>	0096:pull down	TcoF DB	11306568
3725	JUN	tf	4088	SMAD3	tf	<.-.>	0004:affinity chromatography technology	TcoF DB	21829441
3725	JUN	gene	4088	SMAD3	gene	t->		Pscan-Kulakovskiy2013	-1
3725	JUN	gene	4088	SMAD3	gene	t->		tf2DNA
3725	JUN	gene	4088	SMAD3	gene	t->		Pscan-Mathelier2014	-1
3725	JUN	gene	4088	SMAD3	gene	t->		Pscan-Gerstein2012	-1
4088	SMAD3	tf	7040	TGFB1	gene	t-|	Repression	TRRUST	19214138
4088	SMAD3	tf	7040	TGFB1	tf	<.-.>	0364:inferred by curator	TcoF DB	17367534
4088	SMAD3	gene	7040	TGFB1	gene	t-|		Pscan-Kulakovskiy2013	-1
4088	SMAD3	gene	7040	TGFB1	gene	-	physical association	IrefIndex	17367534
7040	TGFB1	gene	4088	SMAD3	gene	->	Reverse(PPrel: activated, indirect effect; activated by; complex; input)	FisinGene
6774	STAT3	tf	596	BCL2	gene	t->	Activation	TRRUST	15184887;15805299;18839277;19926637;21435102;22504301
6774	STAT3	tf	596	BCL2	gene	t-|	Repression	TRRUST	22313388
6774	STAT3	tf	596	BCL2	gene	t-t	Unknown	TRRUST	18320073;20043094;20446017;21172343;21344490;21385902
6774	STAT3	gene	596	BCL2	gene	t-|		Pscan-Kulakovskiy2013	-1
6774	STAT3	gene	596	BCL2	gene	t-|		tf2DNA
6774	STAT3	gene	596	BCL2	gene	t-|		Pscan-Matys2006	-1
6774	STAT3	gene	596	BCL2	gene	t-|		Pscan-Mathelier2014	-1
6774	STAT3	gene	596	BCL2	gene	t-|		Pscan-Gerstein2012	-1
6774	STAT3	gene	596	BCL2	gene	->	Reverse(GErel: expression by)	FisinGene
6774	STAT3	tf	598	BCL2L1	gene	t->	Activation	TRRUST	11369651;15184887;15805299;16651438;17880940;20069389;21435102
6774	STAT3	tf	598	BCL2L1	gene	t-|	Repression	TRRUST	20067773
6774	STAT3	tf	598	BCL2L1	gene	t-t	Unknown	TRRUST	15469392;16384639;18222423;18790750;20654581;21172343;21344490
6774	STAT3	gene	598	BCL2L1	gene	t-|		Pscan-Kulakovskiy2013	-1
6774	STAT3	gene	598	BCL2L1	gene	t-|		tf2DNA
6774	STAT3	gene	598	BCL2L1	gene	t-|		Pscan-Matys2006	-1
6774	STAT3	gene	598	BCL2L1	gene	t-|		Pscan-Gerstein2012	-1
6774	STAT3	gene	598	BCL2L1	gene	->	Reverse(GErel: expression by; expression regulated by)	FisinGene
6774	STAT3	tf	4170	MCL1	gene	t->	Activation	TRRUST	15184887;15805299;16432172;17880940;19523441
6774	STAT3	tf	4170	MCL1	gene	t-|	Repression	TRRUST	22313388
6774	STAT3	tf	4170	MCL1	gene	t-t	Unknown	TRRUST	15469392;16317687;18790750;19595668;20654581;22465052
6774	STAT3	gene	4170	MCL1	gene	t-|		Pscan-Kulakovskiy2013	-1
6774	STAT3	gene	4170	MCL1	gene	t-|		tf2DNA
6774	STAT3	gene	4170	MCL1	gene	t-|		Pscan-Matys2006	-1
6774	STAT3	gene	4170	MCL1	gene	t-|		Pscan-Mathelier2014	-1
6774	STAT3	gene	4170	MCL1	gene	t-|		Pscan-Gerstein2012	-1
6774	STAT3	gene	4170	MCL1	gene	->	Reverse(GErel: expression by; expression regulated by)	FisinGene
6774	STAT3	tf	5245	PHB	gene	t-t	Unknown	TRRUST	17324931
6774	STAT3	gene	5245	PHB	gene	t-|		Pscan-Kulakovskiy2013	-1
6774	STAT3	gene	5245	PHB	gene	t-|		tf2DNA
6774	STAT3	gene	5245	PHB	gene	t-|		Pscan-Matys2006	-1
6774	STAT3	gene	5245	PHB	gene	t-|		Pscan-Mathelier2014	-1
6774	STAT3	gene	5245	PHB	gene	t-|		Pscan-Gerstein2012	-1
6774	STAT3	tf	7040	TGFB1	gene	t->	Activation	TRRUST	16474852
6774	STAT3	gene	7040	TGFB1	gene	t-|		tf2DNA
6774	STAT3	gene	7040	TGFB1	gene	t-|		Pscan-Matys2006	-1
6774	STAT3	gene	7040	TGFB1	gene	t-|		Pscan-Mathelier2014	-1
6774	STAT3	gene	7040	TGFB1	gene	t-|		Pscan-Gerstein2012	-1
6774	STAT3	gene	7040	TGFB1	gene	->	transcriptional regulation	Signor	22378047
6776	STAT5A	tf	598	BCL2L1	gene	t-t	Unknown	TRRUST	11756417
6776	STAT5A	gene	598	BCL2L1	gene	t-|		Pscan-Kulakovskiy2013	-1
6776	STAT5A	gene	598	BCL2L1	gene	t-|		tf2DNA
6776	STAT5A	gene	598	BCL2L1	gene	->	Reverse(GErel: expression by; expression regulated by)	FisinGene
7040	TGFB1	gene	7040	TGFB1	gene	->	binding	Signor	16885528
7040	TGFB1	gene	7040	TGFB1	gene	-	direct interaction	IrefIndex	21677751
7040	TGFB1	gene	7040	TGFB1	gene	-		IrefIndex	10930463|7935686|8617200
7040	TGFB1	gene	7040	TGFB1	gene	-	direct interaction	IrefIndex	14681455
7040	TGFB1	gene	7040	TGFB1	gene	-	physical association	IrefIndex	17367534
2932	GSK3B	gene	3725	JUN	gene	-		MINT	17215518 25241761 1846781
2932	GSK3B	gene	3725	JUN	gene	-|	phosphorylation	Signor	16023596
2932	GSK3B	gene	3725	JUN	gene	-	direct interaction	IrefIndex	17215518
2932	GSK3B	gene	3725	JUN	gene	-	colocalization	IrefIndex	25241761
2932	GSK3B	gene	3725	JUN	gene	-	physical association	IrefIndex	1846781
2932	GSK3B	gene	3725	JUN	gene	-	physical association	IrefIndex	25241761
2932	GSK3B	gene	3725	JUN	gene	->	activate	FisinGene
3725	JUN	tf	2932	GSK3B	tf	<.-.>	0415:enzymatic study	TcoF DB	17215518
3725	JUN	tf	2932	GSK3B	tf	<.-.>	0813:proximity ligation assay	TcoF DB	25241761
3725	JUN	gene	2932	GSK3B	gene	t-|		Pscan-Kulakovskiy2013	-1
3725	JUN	gene	2932	GSK3B	gene	t-|		Pscan-Mathelier2014	-1
3725	JUN	gene	2932	GSK3B	gene	t-|		Pscan-Gerstein2012	-1
2931	GSK3A	gene	3725	JUN	gene	-|	phosphorylation	Signor	16023596
2931	GSK3A	gene	3725	JUN	gene	-|	phosphorylation	Signor	1846781
3725	JUN	gene	2931	GSK3A	gene	t-|		tf2DNA
3725	JUN	gene	2931	GSK3A	gene	t-|		Pscan-Mathelier2014	-1
2932	GSK3B	gene	4170	MCL1	gene	-|	phosphorylation	Signor	16543145
2932	GSK3B	gene	4170	MCL1	gene	-	physical association	IrefIndex	17387146
4170	MCL1	gene	2932	GSK3B	gene	-		IrefIndex	16543145
3837	KPNB1	gene	4088	SMAD3	gene	-		MINT	10846168
3837	KPNB1	gene	4088	SMAD3	gene	->	relocalization	Signor	10846168
3837	KPNB1	gene	4088	SMAD3	gene	-	direct interaction	IrefIndex	10846168
3837	KPNB1	gene	4088	SMAD3	gene	-	physical association	IrefIndex	10846168
3837	KPNB1	gene	4088	SMAD3	gene	->	activate	FisinGene
4088	SMAD3	gene	3837	KPNB1	gene	t->		Pscan-Kulakovskiy2013	-1
4088	SMAD3	gene	3837	KPNB1	gene	t->		PScan-Jolma2013	-1
5499	PPP1CA	gene	6774	STAT3	gene	-|	dephosphorylation	Signor	19440292
5499	PPP1CA	gene	6774	STAT3	gene	-	genetic interaction	IrefIndex	19440292
6774	STAT3	gene	5499	PPP1CA	gene	t-|		Pscan-Kulakovskiy2013	-1
6774	STAT3	gene	5499	PPP1CA	gene	t-|		tf2DNA
6774	STAT3	gene	5499	PPP1CA	gene	t-|		Pscan-Matys2006	-1
6774	STAT3	gene	5499	PPP1CA	gene	t-|		Pscan-Mathelier2014	-1
6774	STAT3	gene	5499	PPP1CA	gene	t-|		Pscan-Gerstein2012	-1
2932	GSK3B	gene	2932	GSK3B	gene	-		MINT	21985244 23602568 19303846 11835406
2932	GSK3B	gene	2932	GSK3B	gene	->	phosphorylation	Signor	20331603
2932	GSK3B	gene	2932	GSK3B	gene	->	phosphorylation	Signor	14570592
2932	GSK3B	gene	2932	GSK3B	gene	-	phosphorylation reaction	IrefIndex	25860027
2932	GSK3B	gene	2932	GSK3B	gene	-	direct interaction	IrefIndex	25860027
2932	GSK3B	gene	2932	GSK3B	gene	-	phosphorylation reaction	IrefIndex	19303846
2932	GSK3B	gene	2932	GSK3B	gene	-	phosphorylation reaction	IrefIndex	21985244
2932	GSK3B	gene	2932	GSK3B	gene	-	phosphorylation reaction	IrefIndex	24165324
2932	GSK3B	gene	2932	GSK3B	gene	-	physical association	IrefIndex	23602568
2932	GSK3B	gene	2932	GSK3B	gene	-	direct interaction	IrefIndex	11835406
2932	GSK3B	gene	2932	GSK3B	gene	-	direct interaction	IrefIndex	21985244
2932	GSK3B	gene	2932	GSK3B	gene	-		IrefIndex	12554650
2932	GSK3B	gene	2932	GSK3B	gene	-		IrefIndex	-
2932	GSK3B	gene	2932	GSK3B	gene	-		IrefIndex	12928438
2932	GSK3B	gene	2932	GSK3B	gene	-		IrefIndex	11053853
2932	GSK3B	gene	2932	GSK3B	gene	-		IrefIndex	14529625
2932	GSK3B	gene	2932	GSK3B	gene	-		IrefIndex	11427888
2932	GSK3B	gene	2932	GSK3B	gene	-		IrefIndex	11440715
2932	GSK3B	gene	2932	GSK3B	gene	-		IrefIndex	16039586
2932	GSK3B	gene	2932	GSK3B	gene	-	physical association	IrefIndex	11440715
2931	GSK3A	gene	2931	GSK3A	gene	->	phosphorylation	Signor	18701488
2931	GSK3A	gene	2931	GSK3A	gene	-		IrefIndex	17192257
2931	GSK3A	gene	4170	MCL1	gene	-|	phosphorylation	Signor	16543145
4170	MCL1	gene	2931	GSK3A	gene	-		IrefIndex	16543145
2932	GSK3B	gene	4088	SMAD3	gene	-|	phosphorylation	Signor	18172167
2932	GSK3B	gene	4088	SMAD3	gene	-	direct interaction	IrefIndex	18172167
2932	GSK3B	gene	4088	SMAD3	gene	-	physical association	IrefIndex	18172167
2932	GSK3B	gene	4088	SMAD3	gene	-	physical association	IrefIndex	21310903
2932	GSK3B	gene	4088	SMAD3	gene	-	predicted	FisinGene
4088	SMAD3	tf	2932	GSK3B	tf	<.-.>	0004:affinity chromatography technology	TcoF DB	18172167
4088	SMAD3	tf	2932	GSK3B	tf	<.-.>	0096:pull down	TcoF DB	18172167
4088	SMAD3	tf	2932	GSK3B	tf	<.-.>	0004:affinity chromatography technology	TcoF DB	21310903
4088	SMAD3	gene	2932	GSK3B	gene	t-|		Pscan-Kulakovskiy2013	-1
4088	SMAD3	gene	2932	GSK3B	gene	t-|		PScan-Jolma2013	-1
4088	SMAD3	gene	2932	GSK3B	gene	-		MINT	18172167 21310903
2932	GSK3B	gene	4666	NACA	gene	-|	phosphorylation	Signor	15005626
7040	TGFB1	gene	6502	SKP2	gene	-|		Signor	21212736
3725	JUN	tf	3569	IL6	gene	t->	Activation	TRRUST	20225236
3725	JUN	tf	3569	IL6	gene	t-t	Unknown	TRRUST	10542237;11120852
3725	JUN	gene	3569	IL6	gene	t->		Pscan-Kulakovskiy2013	-1
3725	JUN	gene	3569	IL6	gene	t->		Pscan-Mathelier2014	-1
3725	JUN	gene	3569	IL6	gene	t->		Pscan-Gerstein2012	-1
3725	JUN	gene	3569	IL6	gene	->	Reverse(GErel: expression by; PPrel: activated by; PPrel: expressed by)	FisinGene
6774	STAT3	tf	3569	IL6	gene	t->	Activation	TRRUST	10391682;18765795;20930550;22547075;22927445
6774	STAT3	tf	3569	IL6	gene	t-|	Repression	TRRUST	18616672
6774	STAT3	tf	3569	IL6	gene	t-t	Unknown	TRRUST	22105366;22363173
6774	STAT3	gene	3569	IL6	gene	t->		Pscan-Kulakovskiy2013	-1
6774	STAT3	gene	3569	IL6	gene	t->		tf2DNA
6774	STAT3	gene	3569	IL6	gene	t->		Pscan-Matys2006	-1
6774	STAT3	gene	3569	IL6	gene	t->		Pscan-Mathelier2014	-1
6774	STAT3	gene	3569	IL6	gene	t->		Pscan-Gerstein2012	-1
6774	STAT3	gene	3569	IL6	gene	->	Reverse(PPrel: activation, indirect effect; activate; complex; expression regulated by; inhibit; input)	FisinGene
3569	IL6	gene	6774	STAT3	gene	-	physical association	IrefIndex	17367534
3569	IL6	gene	3569	IL6	gene	-		MINT	8702737
3569	IL6	gene	3569	IL6	gene	-	physical association	IrefIndex	8702737
7942	TFEB	gene	3569	IL6	gene	t->		Pscan-Kulakovskiy2013	-1
7942	TFEB	gene	3569	IL6	gene	t->		tf2DNA
22809	ATF5	gene	3569	IL6	gene	t->		Pscan-Kulakovskiy2013	-1
22809	ATF5	gene	3569	IL6	gene	t->		tf2DNA
4088	SMAD3	gene	3569	IL6	gene	t->		Pscan-Kulakovskiy2013	-1
4088	SMAD3	gene	3569	IL6	gene	t->		PScan-Jolma2013	-1
3661	IRF3	gene	3569	IL6	gene	t->		Pscan-Kulakovskiy2013	-1
3661	IRF3	gene	3569	IL6	gene	t->		tf2DNA
3661	IRF3	gene	3569	IL6	gene	t->		PScan-Jolma2013	-1
6776	STAT5A	gene	3569	IL6	gene	t->		tf2DNA
6776	STAT5A	gene	3569	IL6	gene	t->		Pscan-Matys2006	-1
22809	ATF5	gene	hsa-miR-4751	hsa-miR-4751	mirna	.->	intronic_mirna_coexpression	UCSC
22809	ATF5	gene	hsa-miR-4751	hsa-miR-4751	mirna	.->	intronic_mirna_coexpression	miRIAD	GO:0061614
hsa-miR-4751	hsa-miR-4751	mirna	22809	ATF5	gene	m-|	mirna-regulation	miRWalk
4869	NPM1	gene	hsa-miR-3912-5p	hsa-miR-3912-5p	mirna	}->	intergenic_mirna_coexpression	UCSC
4869	NPM1	gene	hsa-miR-3912-5p	hsa-miR-3912-5p	mirna	}->	intergenic_mirna_coexpression	miRIAD
4869	NPM1	gene	hsa-miR-3912-3p	hsa-miR-3912-3p	mirna	}->	intergenic_mirna_coexpression	miRIAD
CHEMBL3137309	VENETOCLAX	drug	596	BCL2	gene	DD-|G	antagonist	DGIdb
CHEMBL3137309	VENETOCLAX	drug	596	BCL2	gene	DD-|G	inhibitor	DGIdb
CHEMBL443684	ABT-263	drug	596	BCL2	gene	DD-|G	inhibitor	DGIdb
CHEMBL376408	ABT-737	drug	596	BCL2	gene	DD-|G	antagonist	DGIdb
CHEMBL376408	ABT-737	drug	596	BCL2	gene	DD--G	activation	Stitch
CHEMBL376408	ABT-737	drug	596	BCL2	gene	DD--G	inhibition	Stitch
CHEMBL376408	ABT-737	drug	596	BCL2	gene	DD--G	binding	Stitch
CHEMBL47	ALPHA-TOCOPHEROL	drug	596	BCL2	gene	DD--G		DGIdb	15158075
CHEMBL443684	NAVITOCLAX, ABT-263	drug	596	BCL2	gene	DD--G		DGIdb
CHEMBL443684	NAVITOCLAX	drug	596	BCL2	gene	DD-|G	inhibitor	DGIdb
CHEMBL443684	NAVITOCLAX	drug	596	BCL2	gene	DD-|G	antagonist	DGIdb
CHEMBL1200660	AT-101	drug	596	BCL2	gene	DD--G		DGIdb
CHEMBL1200660	AT-101	drug	596	BCL2	gene	DD-|G	inhibitor	DGIdb
CHEMBL1351	CARBOPLATIN	drug	596	BCL2	gene	DD--G		DGIdb
CHEMBL92	DOCETAXEL	drug	596	BCL2	gene	DD--G		DGIdb
CHEMBL53463	DOXORUBICIN	drug	596	BCL2	gene	DD--G		DGIdb	16749867
CHEMBL1651906	STREPTOZOTOCIN	drug	596	BCL2	gene	DD--G		DGIdb	16741044
CHEMBL44657	ETOPOSIDE	drug	596	BCL2	gene	DD--G		DGIdb	11350408,14977850
CHEMBL2107358	OBATOCLAX MESYLATE	drug	596	BCL2	gene	DD-|G	inhibitor	DGIdb
CHEMBL547	13-CIS-RETINOIC ACID	drug	596	BCL2	gene	DD--G		DGIdb	10621853
CHEMBL490	Paroxetine	drug	596	BCL2	gene	DD--G		DrugBank Target
CHEMBL490	Paroxetine	drug	596	BCL2	gene	DD--G		DrugBank Target	10592235
CHEMBL490	Paroxetine	drug	596	BCL2	gene	DD--G		DrugBank Target	25765238
CHEMBL490	Paroxetine	drug	596	BCL2	gene	DD-|G	negative modulator	DrugBank Target	22668799
CHEMBL490	Paroxetine	drug	596	BCL2	gene	DD-|G	inhibitor	DrugBank Target	23410971,
CHEMBL1200660	Isosorbide	drug	596	BCL2	gene	DD--G		DrugBank Target	18084610
CHEMBL443684	NAVITOCLAX	drug	598	BCL2L1	gene	DD-|G	antagonist	DGIdb
CHEMBL443684	NAVITOCLAX	drug	598	BCL2L1	gene	DD-|G	inhibitor	DGIdb
CHEMBL443684	NAVITOCLAX, ABT-263	drug	598	BCL2L1	gene	DD--G		DGIdb
CHEMBL1200660	AT-101	drug	598	BCL2L1	gene	DD-|G	inhibitor	DGIdb
CHEMBL376408	ABT-737	drug	598	BCL2L1	gene	DD-|G	antagonist	DGIdb
CHEMBL376408	ABT-737	drug	598	BCL2L1	gene	DD--G	expression	Stitch
CHEMBL376408	ABT-737	drug	598	BCL2L1	gene	DD--G	activation	Stitch
CHEMBL376408	ABT-737	drug	598	BCL2L1	gene	DD--G	binding	Stitch
CHEMBL376408	ABT-737	drug	598	BCL2L1	gene	DD--G	inhibition	Stitch
CHEMBL443684	ABT-263	drug	598	BCL2L1	gene	DD-|G	inhibitor	DGIdb
CHEMBL3137309	VENETOCLAX	drug	598	BCL2L1	gene	DD-|G	antagonist	DGIdb
CHEMBL2107358	OBATOCLAX MESYLATE	drug	598	BCL2L1	gene	DD-|G	inhibitor	DGIdb
CHEMBL941	Imatinib	drug	598	BCL2L1	gene	DD--G		DrugBank Patways
CHEMBL490	Paroxetine	drug	598	BCL2L1	gene	DD--G		DrugBank Patways
CHEMBL490	Paroxetine	drug	598	BCL2L1	gene	DD--G		DrugBank Target	10592235
CHEMBL490	Paroxetine	drug	598	BCL2L1	gene	DD--G		DrugBank Target	16020667
CHEMBL1171837	Ponatinib	drug	598	BCL2L1	gene	DD--G		DrugBank Patways
CHEMBL1200660	Isosorbide	drug	598	BCL2L1	gene	DD--G		DrugBank Target	18084610
CHEMBL322970	SB-415286	drug	2931	GSK3A	gene	DD-|G	inhibitor	DGIdb
CHEMBL1200826	LITHIUM CARBONATE	drug	2931	GSK3A	gene	DD-|G	inhibitor	DGIdb
CHEMBL102714	SB 216763	drug	2931	GSK3A	gene	DD-|G	inhibitor	DGIdb
CHEMBL2103738	LITHIUM CITRATE HYDRATE	drug	2931	GSK3A	gene	DD-|G	inhibitor	DGIdb
CHEMBL3545157	TIDEGLUSIB	drug	2931	GSK3A	gene	DD--G		DGIdb
CHEMBL1969664	AZD1080	drug	2931	GSK3A	gene	DD-|G	inhibitor	DGIdb
CHEMBL1969664	AZD-1080	drug	2931	GSK3A	gene	DD-|G	inhibitor	DGIdb
CHEMBL362558	LY-2090314	drug	2931	GSK3A	gene	DD-|G	inhibitor	DGIdb
CHEMBL412142	CHIR-99021	drug	2931	GSK3A	gene	DD-|G	inhibitor	DGIdb
CHEMBL490	Paroxetine	drug	2931	GSK3A	gene	DD-|G	inhibitor	DrugBank Target	26516587
CHEMBL1200826	LITHIUM CARBONATE	drug	2932	GSK3B	gene	DD-|G	inhibitor	DGIdb
CHEMBL322970	SB-415286	drug	2932	GSK3B	gene	DD-|G	inhibitor	DGIdb
CHEMBL3545157	TIDEGLUSIB	drug	2932	GSK3B	gene	DD-|G	inhibitor	DGIdb
CHEMBL3545157	TIDEGLUSIB	drug	2932	GSK3B	gene	DD--G		DGIdb
CHEMBL102714	SB 216763	drug	2932	GSK3B	gene	DD-|G	inhibitor	DGIdb
CHEMBL1969664	AZD1080	drug	2932	GSK3B	gene	DD-|G	inhibitor	DGIdb
CHEMBL1969664	AZD-1080	drug	2932	GSK3B	gene	DD-|G	inhibitor	DGIdb
CHEMBL2103738	LITHIUM CITRATE HYDRATE	drug	2932	GSK3B	gene	DD-|G	inhibitor	DGIdb
CHEMBL362558	LY-2090314	drug	2932	GSK3B	gene	DD-|G	inhibitor	DGIdb
CHEMBL412142	CHIR-99021	drug	2932	GSK3B	gene	DD-|G	inhibitor	DGIdb
CHEMBL490	Paroxetine	drug	2932	GSK3B	gene	DD-|G	inhibitor	DrugBank Target	16733521,
CHEMBL490	Paroxetine	drug	2932	GSK3B	gene	DD--G		DrugBank Target	10592235
CHEMBL490	Paroxetine	drug	2932	GSK3B	gene	DD-|G	inhibitor	DrugBank Target	26516587
CHEMBL490	Paroxetine	drug	2932	GSK3B	gene	DD-|G	antagonist	DrugBank Target	21760986
CHEMBL490	Paroxetine	drug	3725	JUN	gene	DD--G		DrugBank Target
CHEMBL92	DOCETAXEL	drug	4170	MCL1	gene	DD--G		DGIdb	16969094
CHEMBL1200660	AT-101	drug	4170	MCL1	gene	DD-|G	inhibitor	DGIdb
CHEMBL1200660	AT-101	drug	4170	MCL1	gene	DD--G		DGIdb
CHEMBL1351	CARBOPLATIN	drug	4170	MCL1	gene	DD--G		DGIdb	10081494
CHEMBL2107358	OBATOCLAX MESYLATE	drug	4170	MCL1	gene	DD-|G	inhibitor	DGIdb
CHEMBL3137309	VENETOCLAX	drug	4170	MCL1	gene	DD-|G	antagonist	DGIdb
CHEMBL1200660	Isosorbide	drug	4170	MCL1	gene	DD--G		DrugBank Target	18084610
CHEMBL490	Paroxetine	drug	142	PARP1	gene	DD--G		DrugBank Target	25549802
CHEMBL490	Paroxetine	drug	142	PARP1	gene	DD--G		DrugBank Target	10592235
CHEMBL490	Paroxetine	drug	142	PARP1	gene	DD-|G	antagonist	DrugBank Target
CHEMBL941	Imatinib	drug	6502	SKP2	gene	DD--G		DrugBank Patways
CHEMBL490	Paroxetine	drug	6502	SKP2	gene	DD--G		DrugBank Patways
CHEMBL1171837	Ponatinib	drug	6502	SKP2	gene	DD--G		DrugBank Patways
CHEMBL44	GENISTEIN	drug	4088	SMAD3	gene	DD--G		DGIdb	15963949
CHEMBL490	Paroxetine	drug	6774	STAT3	gene	DD--G		DrugBank Target
CHEMBL941	Imatinib	drug	6776	STAT5A	gene	DD--G		DrugBank Patways
CHEMBL490	Paroxetine	drug	6776	STAT5A	gene	DD--G		DrugBank Patways
CHEMBL1171837	Ponatinib	drug	6776	STAT5A	gene	DD--G		DrugBank Patways
CHEMBL44	GENISTEIN	drug	7040	TGFB1	gene	DD--G		DGIdb	12580099
CHEMBL1651906	STREPTOZOTOCIN	drug	7040	TGFB1	gene	DD--G		DGIdb	17968528
CHEMBL547	13-CIS-RETINOIC ACID	drug	7040	TGFB1	gene	DD--G		DGIdb	9815590
CHEMBL53463	DOXORUBICIN	drug	7040	TGFB1	gene	DD--G		DGIdb	12956904
CHEMBL44657	ETOPOSIDE	drug	7040	TGFB1	gene	DD--G		DGIdb	16002781
CHEMBL47	ALPHA-TOCOPHEROL	drug	7040	TGFB1	gene	DD--G		DGIdb	9608545
CHEMBL490	Paroxetine	drug	7040	TGFB1	gene	DD->G	agonist	DrugBank Target
