# Supplementary material for: IL6-mediated HCoV-host interactome regulatory network and GO/Pathway enrichment analysis
Source: PLoS Comput Biol. 2020 Sep 30;16(9):e1008238. doi: 10.1371/journal.pcbi.1008238 (PMC7561109; doi:10.1371/journal.pcbi.1008238)
Supplement: S3 Table — (CSV) [file pcbi.1008238.s003.csv]

TYPE	ID	NAME	EXTRA INFO
TF	7942	TFEB	UniprotId: A0A024RCY3, Aliases: ALPHATFEB|BHLHE35|TCFEB, Map Location: A0A024RCY3
gene	3837	KPNB1	UniprotId: B7Z752, Aliases: IMB1|IPO1|IPOB|Impnb|NTF97, Map Location: B7Z752
TF	6776	STAT5A	UniprotId: A8K6I5, Aliases: MGF|STAT5, Map Location: A8K6I5
TF	5245	PHB	UniprotId: A8K401, Aliases: HEL-215|HEL-S-54e|PHB1, Map Location: A8K401
TF	3725	JUN	UniprotId: P05412, Aliases: AP-1|AP1|c-Jun|p39, Map Location: P05412
TF	6774	STAT3	UniprotId: P40763, Aliases: ADMIO|ADMIO1|APRF|HIES, Map Location: P40763
gene	5499	PPP1CA	UniprotId: A0A140VJS9, Aliases: PP-1A|PP1A|PP1alpha|PPP1A, Map Location: A0A140VJS9
TF	7040	TGFB1	UniprotId: P01137, Aliases: CED|DPD1|LAP|TGFB|TGFbeta, Map Location: P01137
TF	4088	SMAD3	UniprotId: A0A024R5Z3, Aliases: HSPC193|HsT17436|JV15-2|LDS1C|LDS3|MADH3, Map Location: A0A024R5Z3
TF	22809	ATF5	UniprotId: A0A024QZG3, Aliases: ATFX|HMFN0395, Map Location: A0A024QZG3
TF	3661	IRF3	UniprotId: E2GIM5, Aliases: IIAE7, Map Location: E2GIM5
gene	598	BCL2L1	UniprotId: A0A0S2Z3C5, Aliases: BCL-XL/S|BCL2L|BCLX|Bcl-X|PPP1R52, Map Location: A0A0S2Z3C5
gene	4170	MCL1	UniprotId: A0A087WT64, Aliases: BCL2L3|EAT|MCL1-ES|MCL1L|MCL1S|Mcl-1|TM|bcl2-L-3|mcl1/EAT, Map Location: A0A087WT64
gene	596	BCL2	UniprotId: A0A024R2B3, Aliases: Bcl-2|PPP1R50, Map Location: A0A024R2B3
gene	6502	SKP2	UniprotId: A0A024R069, Aliases: FBL1|FBXL1|FLB1|p45, Map Location: A0A024R069
gene	4666	NACA	UniprotId: A0A024RB41, Aliases: HSD48|NAC-alpha|NACA1|skNAC, Map Location: A0A024RB41
gene	2931	GSK3A	UniprotId: A0A024R0L5, Aliases: -, Map Location: A0A024R0L5
TF	2932	GSK3B	UniprotId: P49841, Aliases: -, Map Location: P49841
TF	4869	NPM1	UniprotId: A0A0S2Z491, Aliases: B23|NPM, Map Location: A0A0S2Z491
TF	142	PARP1	UniprotId: A0A024R3T8, Aliases: ADPRT|ADPRT 1|ADPRT1|ARTD1|PARP|PARP-1|PPOL|pADPRT-1, Map Location: A0A024R3T8
gene	3569	IL6	UniprotId: B4DNQ5, Aliases: BSF-2|BSF2|CDF|HGF|HSF|IFN-beta-2|IFNB2|IL-6, Map Location: B4DNQ5
miRNA	MIMAT0019888	hsa-miR-4751	Precursor Id: MI0017390
miRNA	MIMAT0027036	hsa-miR-3912-5p	Precursor Id: MI0016416
miRNA	MIMAT0018186	hsa-miR-3912-3p	Precursor Id: MI0016416
Drug	CHEMBL3137309	Venetoclax	PubchemId: 49846579, PharmGKB: PA166153473, DrugBank: DB11581
Drug	CHEMBL443684	Navitoclax	PubchemId: 24978538, DrugBank: DB12340
Drug	CHEMBL1351	Carboplatin
Drug	CHEMBL92	Docetaxel	PubchemId: 148124, PharmGKB: PA449383, DrugBank: DB01248
Drug	CHEMBL53463	Doxorubicin	PubchemId: 31703, PharmGKB: PA449412, DrugBank: DB00997
Drug	CHEMBL1651906	Streptozotocin	PubchemId: 2733335
Drug	CHEMBL44657	Etoposide	PubchemId: 36462, PharmGKB: PA449552, DrugBank: DB00773
Drug	CHEMBL2107358	Obatoclax mesylate
Drug	CHEMBL490	Paroxetine	PubchemId: 43815, PharmGKB: PA450801, DrugBank: DB00715
Drug	CHEMBL1200660	Isosorbide	PubchemId: 12597, DrugBank: DB09401
Drug	CHEMBL941	Imatinib	PubchemId: 5291, PharmGKB: PA10804, DrugBank: DB00619
Drug	CHEMBL1171837	Ponatinib	PubchemId: 24826799, PharmGKB: PA165980594, DrugBank: DB08901
Drug	CHEMBL1200826	Lithium carbonate	PubchemId: 11125
Drug	CHEMBL2103738	Lithium citrate hydrate	PubchemId: 2724118
Drug	CHEMBL3545157	Tideglusib	PubchemId: 11313622, DrugBank: DB12129
Drug	CHEMBL1969664	Azd-1080
Drug	CHEMBL362558	Ly-2090314	PubchemId: 10029385, DrugBank: DB11913
Drug	CHEMBL412142	Chir-99021	PubchemId: 9956119
Drug	CHEMBL44	Genistein	PubchemId: 5280961, PharmGKB: PA165109660, DrugBank: DB01645
