# Supplementary material for: IL6-mediated HCoV-host interactome regulatory network and GO/Pathway enrichment analysis
Source: PLoS Comput Biol. 2020 Sep 30;16(9):e1008238. doi: 10.1371/journal.pcbi.1008238 (PMC7561109; doi:10.1371/journal.pcbi.1008238)
Supplement: S1 File — (SIF) [file pcbi.1008238.s006.sif]

ATF5	Activation	BCL2
JUN	Unknown	BCL2L1
JUN	multi	JUN
NPM1	Repression	ATF5
PARP1	Repression	BCL2
PARP1	Unknown	JUN
SMAD3	Unknown	JUN
SMAD3	Repression	TGFB1
STAT3	multi	BCL2
STAT3	multi	BCL2L1
STAT3	multi	MCL1
STAT3	Unknown	PHB
STAT3	multi	TGFB1
STAT5A	Unknown	BCL2L1
TGFB1	binding	TGFB1
GSK3B	multi	JUN
GSK3A	multi	JUN
GSK3B	phosphorylation	MCL1
KPNB1	relocalization	SMAD3
PPP1CA	dephosphorylation	STAT3
GSK3B	multi	GSK3B
GSK3A	phosphorylation	GSK3A
GSK3A	phosphorylation	MCL1
GSK3B	phosphorylation	SMAD3
GSK3B	phosphorylation	NACA
TGFB1	with	SKP2
JUN	multi	IL6
STAT3	multi	IL6
IL6	multi	IL6
TFEB	with	IL6
ATF5	with	IL6
SMAD3	multi	IL6
IRF3	multi	IL6
STAT5A	with	IL6
ATF5	multi	hsa-miR-4751
NPM1	multi	hsa-miR-3912-5p
NPM1	multi	hsa-miR-3912-3p
VENETOCLAX	multi	BCL2
ABT-263	inhibitor	BCL2
ABT-737	antagonist	BCL2
ALPHA-TOCOPHEROL	with	BCL2
NAVITOCLAX, ABT-263	with	BCL2
NAVITOCLAX	multi	BCL2
AT-101	multi	BCL2
CARBOPLATIN	with	BCL2
DOCETAXEL	with	BCL2
DOXORUBICIN	with	BCL2
STREPTOZOTOCIN	with	BCL2
ETOPOSIDE	with	BCL2
OBATOCLAX MESYLATE	inhibitor	BCL2
13-CIS-RETINOIC ACID	with	BCL2
Paroxetine	multi	BCL2
Isosorbide	with	BCL2
NAVITOCLAX	multi	BCL2L1
NAVITOCLAX, ABT-263	with	BCL2L1
AT-101	inhibitor	BCL2L1
ABT-737	antagonist	BCL2L1
ABT-263	inhibitor	BCL2L1
VENETOCLAX	antagonist	BCL2L1
OBATOCLAX MESYLATE	inhibitor	BCL2L1
Imatinib	with	BCL2L1
Paroxetine	multi	BCL2L1
Ponatinib	with	BCL2L1
Isosorbide	with	BCL2L1
SB-415286	inhibitor	GSK3A
LITHIUM CARBONATE	inhibitor	GSK3A
SB 216763	inhibitor	GSK3A
LITHIUM CITRATE HYDRATE	inhibitor	GSK3A
TIDEGLUSIB	with	GSK3A
AZD1080	inhibitor	GSK3A
AZD-1080	inhibitor	GSK3A
LY-2090314	inhibitor	GSK3A
CHIR-99021	inhibitor	GSK3A
Paroxetine	inhibitor	GSK3A
LITHIUM CARBONATE	inhibitor	GSK3B
SB-415286	inhibitor	GSK3B
TIDEGLUSIB	multi	GSK3B
SB 216763	inhibitor	GSK3B
AZD1080	inhibitor	GSK3B
AZD-1080	inhibitor	GSK3B
LITHIUM CITRATE HYDRATE	inhibitor	GSK3B
LY-2090314	inhibitor	GSK3B
CHIR-99021	inhibitor	GSK3B
Paroxetine	multi	GSK3B
Paroxetine	with	JUN
DOCETAXEL	with	MCL1
AT-101	multi	MCL1
CARBOPLATIN	with	MCL1
OBATOCLAX MESYLATE	inhibitor	MCL1
VENETOCLAX	antagonist	MCL1
Isosorbide	with	MCL1
Paroxetine	multi	PARP1
Imatinib	with	SKP2
Paroxetine	multi	SKP2
Ponatinib	with	SKP2
GENISTEIN	with	SMAD3
Paroxetine	with	STAT3
Imatinib	with	STAT5A
Paroxetine	multi	STAT5A
Ponatinib	with	STAT5A
GENISTEIN	with	TGFB1
STREPTOZOTOCIN	with	TGFB1
13-CIS-RETINOIC ACID	with	TGFB1
DOXORUBICIN	with	TGFB1
ETOPOSIDE	with	TGFB1
ALPHA-TOCOPHEROL	with	TGFB1
Paroxetine	multi	TGFB1
